# Supplementary material for: A comparison of Monte Carlo-based Bayesian parameter estimation methods for stochastic models of genetic networks
Source: PLoS One. 2017 Aug 10;12(8):e0182015. doi: 10.1371/journal.pone.0182015 (PMC5552360; doi:10.1371/journal.pone.0182015)
Supplement: S1 Code — These are the matlab scripts used for the simulations in the paper. The main script is repress.m. The first part of the code includes the main simulation parameters. Notation is essentially the same as in the paper. (ZIP) [file pone.0182015.s002.zip]

Archive with 15 entries (14 files):
- bf.m
- __MACOSX/
- __MACOSX/._bf.m
- initial_state.mat
- __MACOSX/._initial_state.mat
- npmc3.m
- __MACOSX/._npmc3.m
- pmh.m
- __MACOSX/._pmh.m
- repress.m
- __MACOSX/._repress.m
- rnd_tgaussian.m
- __MACOSX/._rnd_tgaussian.m
- smc_euler.m
- __MACOSX/._smc_euler.m
