# Supplementary material for: A comparison of Monte Carlo-based Bayesian parameter estimation methods for stochastic models of genetic networks
Source: PLoS One. 2017 Aug 10;12(8):e0182015. doi: 10.1371/journal.pone.0182015 (PMC5552360; doi:10.1371/journal.pone.0182015)
Supplement: S1 Code — These are the matlab scripts used for the simulations in the paper. The main script is repress.m. The first part of the code includes the main simulation parameters. Notation is essentially the same as in the paper. (ZIP) [file pone.0182015.s002.zip › bf.m]

function [Pp, Xe, lW, lV] = bf(Pp0,params,std_x,std_y,Y,N,Tobs,RP,h)
%
% function [Pp,Xe,lW,lV] = bf(Pp0,params,std_x,std_y,Y,N,Tobs,RP,h)
%
%
% Pp0 : initial particles
% params : fixed parameters
% std_x, std_y : conditional standard deviation (signal and observations)
% Y : observations
% N :  no. of particles
% Tobs : observation period
% RP :  resampling period
% h : integration period
%
% Pp : output particles
% Xe : estimates
% lW : predictive densities
% lV : log likelihood of the parameters
%

%% Initialisation
m = params.m;                   % parameters
alpha = params.alpha;
beta_a = params.beta_a;
beta_b = params.beta_b;
beta_c = params.beta_c;
kappa = params.kappa;
ks0 = params.ks0;
ks1 = params.ks1;
eta = params.eta;
Q = params.Q; 

NS = size(Pp0.a,1);             % number of cells

NT = size(Y,2);                 % number of time steps

ae = zeros([NS NT]);            % estimates
be = ae;
ce = ae;
Ae = ae;
Be = ae;
Ce = ae;
Se = ae;
Xe = struct('a',ae,'b',be,'c',ce,'A',Ae,'B',Be,'C',Ce,'S',Se);

Pp0.a = abs( Pp0.a + sqrt(1/2)*randn([NS N]) );    % initial particles
Pp0.b = abs( Pp0.b + sqrt(1/2)*randn([NS N]) );    % initial particles
Pp0.c = abs( Pp0.c + sqrt(1/2)*randn([NS N]) );    % initial particles
Pp0.A = abs( Pp0.A + sqrt(1/2)*randn([NS N]) );    % initial particles
Pp0.B = abs( Pp0.B + sqrt(1/2)*randn([NS N]) );    % initial particles
Pp0.C = abs( Pp0.C + sqrt(1/2)*randn([NS N]) );    % initial particles
Pp0.S = abs( Pp0.S + sqrt(1/2)*randn([NS N]) );    % initial particles
Pp = Pp0;


w = ones([N 1])/N;              % weights & predictive densities
lW = zeros([1 NT]);

s2y = std_y^2;                  % observation variance

lV = 0;                         % log likelihood of the parameters

%% Time loop
for n = 2:NT
    
	% Sampling
	U = sqrt(h)*randn([7*NS N]);
		
	Pp.a = Pp0.a + h.*( -Pp0.a + alpha ./ (1 + Pp0.C.^m ) ) + std_x*Pp0.a.*U(1:NS,:);
    Pp.b = Pp0.b + h.*( -Pp0.b + alpha ./ (1 + Pp0.A.^m ) ) + std_x.*Pp0.b.*U(NS + (1:NS),:);
    Pp.c = Pp0.c + h.*( -Pp0.c + ( alpha ./ (1 + Pp0.B.^m ) ) + ( kappa.*Pp0.S ./ (1 + Pp0.S) ) ) + std_x.*Pp.c.*U(2*NS + (1:NS),:);
    Pp.A = Pp0.A + h.*beta_a.*( Pp0.a - Pp0.A ) + std_x.*Pp0.A.*U(3*NS + (1:NS),:);
    Pp.B = Pp0.B + h.*beta_b.*( Pp0.b - Pp0.B ) + std_x.*Pp0.B.*U(4*NS + (1:NS),:);
    Pp.C = Pp0.C + h.*beta_c.*( Pp0.c - Pp0.C ) + std_x.*Pp0.C.*U(5*NS + (1:NS),:);
    
    Se = ones([NS 1])*( (Q/NS).*sum(Pp0.S) );
    
    Pp.S = Pp0.S + h.*( -ks0.*Pp0.S + ks1.*Pp0.B - eta.*( Pp0.S - Se ) ) + std_x.*Pp0.S.*U(6*NS + (1:NS),:);

    
	% Processing of the observations
	if (rem(n,Tobs)==1)
        % Likelihood computation & weight update
        llk = -(1/(2*s2y))*sum( ( Y(:,n)*ones([1 N]) - Pp.a(:,1:N) ).^2 );
        lW(n) = log( exp(llk - max(llk) )*w ) + max(llk);
        wu = N.*w.*exp( llk - max(llk) )';
        if sum(wu)>0
            w = wu./sum(wu);
        else 
            w = ones([N 1])/N;
        end; %if
        
        % Log likelihood of the parameters
        lV = lV + lW(n);
        
        % Resampling
        if (rem(n,RP*Tobs)==1)
            if sum(w<0)==0 & sum(isinf(w))==0 & sum(isnan(w))==0
                idx = randsample(1:N,N,true,w);
            else
                idx = randsample(1:N,N,true,1:N);
            end; %if
            
            Pp.a = Pp.a(:,idx);
            Pp.b = Pp.b(:,idx);
            Pp.c = Pp.c(:,idx);
            Pp.A = Pp.A(:,idx);
            Pp.B = Pp.B(:,idx);
            Pp.C = Pp.C(:,idx);
            Pp.S = Pp.S(:,idx);
            
            w = ones([N 1])/N;
        end; %if
        
    end; %if
	
    % State estimate
	Xe.a(1:NS,n) = Pp.a*w;
    Xe.b(1:NS,n) = Pp.b*w;
    Xe.c(1:NS,n) = Pp.c*w;
    Xe.A(1:NS,n) = Pp.A*w;
    Xe.B(1:NS,n) = Pp.B*w;
    Xe.C(1:NS,n) = Pp.C*w;
    Xe.S(1:NS,n) = Pp.S*w;
    
    % Old particles
    Pp0 = Pp;
    
end; %t
