# Supplementary material for: A comparison of Monte Carlo-based Bayesian parameter estimation methods for stochastic models of genetic networks
Source: PLoS One. 2017 Aug 10;12(8):e0182015. doi: 10.1371/journal.pone.0182015 (PMC5552360; doi:10.1371/journal.pone.0182015)
Supplement: S1 Code — These are the matlab scripts used for the simulations in the paper. The main script is repress.m. The first part of the code includes the main simulation parameters. Notation is essentially the same as in the paper. (ZIP) [file pone.0182015.s002.zip › npmc3.m]

function [Px,Pest,U,lU,lV] = npmc(Pp0,Itr,std_x,std_y,Y,N,Tobs,RP,h,rgs,params,M,Mclp)
%
% function [Px,Pest,U,lU,lV] = pmc(Pp0,Itr,std_x,std_y,Y,N,Tobs,RP,h,rgs,params,M,Mclp)
%
% Pp0 : particles in the state space
% Itr : no. of iterations
% std_x, std_y : std of the noise processes
% Y : observations
% N : no. of particles for the nested PFs
% Tobs : observation period
% RP : resampling period
% h : integration step
% rgs : parameter support sets
% params : fixed parameters
% M : no. of MC samples per iteration
% Mclp : no. of clipped MC samples per iteration
%
% Px : samples in the parameter space
% Pest : parameter estimates

params_true = params;           % the true parameters, for visualization
anima = 0;                      % indicates whether to plot intermediate results (1) or not (0)

%% Initialisation: draws from the uniform priors, weights are likelihoods
% Sampling
PQ = rgs.Q(1) + ( rgs.Q(2)-rgs.Q(1) ).*rand([M 1]);
Pm = rgs.m(1) + ( rgs.m(2)-rgs.m(1) ).*rand([M 1]);
Pbeta_a = rgs.beta_a(1) + ( rgs.beta_a(2)-rgs.beta_a(1) ).*rand([M 1]);
Palpha = rgs.alpha(1) + ( rgs.alpha(2)-rgs.alpha(1) ).*rand([M 1]);
Px = cell([Itr 1]);
Px{1} = struct('Q',PQ,'m',Pm,'beta_a',Pbeta_a,'alpha',Palpha);
% Log weights
lV = zeros([M Itr]); 
lU = zeros([M Itr]);
U = zeros([M Itr]);
for mm = 1:M
    params.Q = PQ(mm);
    params.m = Pm(mm);
    params.alpha = Palpha(mm);
    params.beta_a = Pbeta_a(mm);
    [Paux, Xe_aux, lW, lV(mm,1)] = bf(Pp0,params,std_x,std_y,Y,N,Tobs,RP,h);
    lU(mm,1) = lV(mm,1);
end;%mm
% Clip the log-weights
[sorted_lU idx_sort_lU] = sort(lU(1:M,1),'descend');
lU(idx_sort_lU(1:Mclp),1) = lU(idx_sort_lU(Mclp),1);
% Natural normalised weights
U = zeros([M Itr]);
Uu = exp( lU(:,1) - max(lU(:,1)) );
U(1:M,1) = Uu ./ sum(Uu);
% Estimates
Q_e(1) = U(:,1)'*Px{1}.Q;
alpha_e(1) = U(:,1)'*Px{1}.alpha;
m_e(1) = U(:,1)'*Px{1}.m;
beta_a_e(1) = U(:,1)'*Px{1}.beta_a;


%% Iterative loop: Itr iterations
for ii = 2:Itr
       
    % Gaussian proposal
    auxP = [Px{ii-1}.Q Px{ii-1}.m Px{ii-1}.beta_a Px{ii-1}.alpha]; % M x 4
    mprop = auxP'*U(:,ii-1); % 4 x 1
    CC = (ones([4 1])*sqrt(U(1:M,ii-1))').*(auxP' - mprop*ones([1 M]));
    Cprop = CC*CC' + 1e-3*eye(4); 
    % Draws from the Gaussian (check!!)
    sqrCprop = chol(Cprop);
    iCprop = inv(Cprop);
    auxPnew = mprop*ones([1 M]) + sqrCprop'*randn([4 M]);
    Px{ii} = struct('Q',auxPnew(1,:)','m',auxPnew(2,:)','beta_a',auxPnew(3,:)','alpha',auxPnew(4,:)');
    % Identifies the samples outside the support
    idx_0 = find( (Px{ii}.Q < rgs.Q(1)) | (Px{ii}.Q > rgs.Q(2)) | (Px{ii}.m < rgs.m(1)) | (Px{ii}.m > rgs.m(2)) | (Px{ii}.alpha < rgs.alpha(1)) | (Px{ii}.alpha > rgs.alpha(2)) | (Px{ii}.beta_a < rgs.beta_a(1)) | (Px{ii}.beta_a > rgs.beta_a(2)) );

    for mm = 1:M
        
        if ( sum(mm == idx_0) == 0 )
            % log proposal
            logProp(mm) = -( auxPnew(:,mm) - mprop )' * iCprop * ( auxPnew(:,mm) - mprop ) / 2;
            % log likelihood
            params.Q = Px{ii}.Q(mm);
            params.m = Px{ii}.m(mm);
            params.alpha = Px{ii}.alpha(mm);
            params.beta_a = Px{ii}.beta_a(mm);
            [Paux, Xe_aux, lW, lV(mm,ii)] = bf(Pp0,params,std_x,std_y,Y,N,Tobs,RP,h);
            % log weight
            lU(mm,ii) = lV(mm,ii) - logProp(mm);
        else
            % 0 log weight
            lU(mm,ii) = -1e+40;
        end; %if
        
    end; %mm
    
    % Clips the log-weights
    [sorted_lU idx_sort_lU] = sort(lU(1:M,ii),'descend');
    lU(idx_sort_lU(1:Mclp),ii) = lU(idx_sort_lU(Mclp),ii);

    % Natural normalised weights
    Uu = exp( lU(:,ii) - max(lU(:,ii)) );
    Uu(idx_0) = 0;
    if sum(Uu) > 0
        U(1:M,ii) = Uu ./ sum(Uu);
    else
        U(1:M,ii) = ones([M 1])/M;
    end; %if

    % Estimates
    Q_e(ii) = U(:,ii)'*Px{ii}.Q;
    alpha_e(ii) = U(:,ii)'*Px{ii}.alpha;
    m_e(ii) = U(:,ii)'*Px{ii}.m;
    beta_a_e(ii) = U(:,ii)'*Px{ii}.beta_a;    
 
    % Plots of intermediate results, if needed
    if anima
        figure(1);
        
        subplot(511);
        plot(1:Itr, params_true.Q*ones([Itr 1]), 'k-');
        hold on;
        plot(ii*ones([M 1]), Px{ii}.Q, 'go');
        plot(1:ii,Q_e(1:ii),'b-');
        hold off;
        xlabel('iteration');
        ylabel('Q');
        
        subplot(512);
        plot(1:Itr, params_true.m*ones([Itr 1]), 'k-');
        hold on;
        plot(ii*ones([M 1]), Px{ii}.m, 'go');
        plot(1:ii,m_e(1:ii),'b-');
        hold off;
        xlabel('iteration');
        ylabel('m');   
        
        subplot(513);
        plot(1:Itr, params_true.alpha*ones([Itr 1]), 'k-');
        hold on;
        plot(ii*ones([M 1]), Px{ii}.alpha, 'go');
        plot(1:ii,alpha_e(1:ii),'b-');
        hold off;
        xlabel('iteration');
        ylabel('\alpha');
        
        subplot(514);
        plot(1:Itr, params_true.beta_a*ones([Itr 1]), 'k-');
        hold on;
        plot(ii*ones([M 1]), Px{ii}.beta_a, 'go');
        plot(1:ii,beta_a_e(1:ii),'b-');
        hold off;
        xlabel('iteration');
        ylabel('\beta_a');
        
        subplot(515);
        semilogy(1:M,U,'bs');
        xlabel('particle');
        ylabel('weight');
        
    end; %if anima
    
end; %ii

% We wrap up the estimates
Pest = struct('Q',Q_e,'alpha',alpha_e,'m',m_e,'beta_a',beta_a_e);
