# Supplementary material for: A comparison of Monte Carlo-based Bayesian parameter estimation methods for stochastic models of genetic networks
Source: PLoS One. 2017 Aug 10;12(8):e0182015. doi: 10.1371/journal.pone.0182015 (PMC5552360; doi:10.1371/journal.pone.0182015)
Supplement: S1 Code — These are the matlab scripts used for the simulations in the paper. The main script is repress.m. The first part of the code includes the main simulation parameters. Notation is essentially the same as in the paper. (ZIP) [file pone.0182015.s002.zip › pmh.m]

function [Px, Pest] = pmh(s2N,Pp0,Itr,std_x,std_y,Y,N,Tobs,RP,h,rgs,params)
%
% function [Px, Pest] = pmh(s2N,Pp0,Itr,std_x,std_y,Y,N,Tobs,RP,h,rgs,params)
%
% s2N : Markov kernel variance
% Pp0 : particles in the state space
% Itr : no. of iterations
% std_x, std_y : std of the noise processes
% Y : observations
% N : no. of particles for the nested PFs
% Tobs : observation period
% RP : resampling period
% h : integration step
% rgs : parameter support sets
% params : fixed parameters
%
% Px : Markov chains for the parameters
% Pest : parameter estimates


%% Initialisation of the chain
cQ = zeros([Itr 1]);
cm = cQ;
calpha = cQ;
cbeta_a = cQ;

cQ(1) = rgs.Q(1) + ( rgs.Q(2)-rgs.Q(1) ).*rand;
cm(1) = rgs.m(1) + ( rgs.m(2)-rgs.m(1) ).*rand;
cbeta_a(1) = rgs.beta_a(1) + ( rgs.beta_a(2)-rgs.beta_a(1) ).*rand;
calpha(1) = rgs.alpha(1) + ( rgs.alpha(2)-rgs.alpha(1) ).*rand;

% The struct to save and return the chains
Px = struct('Q',cQ,'m',cm,'beta_a',cbeta_a,'alpha',calpha);

% We need the likelihood of the first element to test the acceptance of the
% next candidate
lV = zeros([Itr 1]);
params.Q = Px.Q(1);
params.m = Px.m(1);
params.alpha = Px.alpha(1);
params.beta_a = Px.beta_a(1);
[Paux, Xe_aux, lW, lV(1)] = bf(Pp0,params,std_x,std_y,Y,N,Tobs,RP,h);


%% Iterative loop: produces the Markov chain
t0 = clock;
for ii = 2:Itr
       
    % Samples
    Q_aux = rnd_tgaussian(Px.Q(ii-1), s2N.Q, rgs.Q(1), rgs.Q(2));
    m_aux = rnd_tgaussian(Px.m(ii-1), s2N.m, rgs.m(1), rgs.m(2));
    alpha_aux = rnd_tgaussian(Px.alpha(ii-1), s2N.alpha, rgs.alpha(1), rgs.alpha(2));
    beta_a_aux = rnd_tgaussian(Px.beta_a(ii-1), s2N.beta_a, rgs.beta_a(1), rgs.beta_a(2));

    % log likelihood: catches out-of-range values
    params.Q = Q_aux;
    params.m = m_aux;
    params.alpha = alpha_aux;
    params.beta_a = beta_a_aux;
    try
        [Paux, Xe_aux, lW, lV_aux] = bf(Pp0,params,std_x,std_y,Y,N,Tobs,RP,h);
    catch
        lV_aux = -Inf;
    end;
    
    %% Acceptance probability
    if isnan(lV_aux)
        A(ii) = 0;
    else
		% normalisation constant for the NEW sample
		fQ_new = normcdf(rgs.Q(2),Q_aux,s2N.Q) - normcdf(rgs.Q(1),Q_aux,s2N.Q);
		fm_new = normcdf(rgs.m(2),m_aux,s2N.m) - normcdf(rgs.m(1),m_aux,s2N.m);
		fbeta_a_new = normcdf(rgs.beta_a(2),beta_a_aux,s2N.beta_a) - normcdf(rgs.beta_a(1),beta_a_aux,s2N.beta_a);
		falpha_new = normcdf(rgs.alpha(2),alpha_aux,s2N.alpha) - normcdf(rgs.alpha(1),alpha_aux,s2N.alpha);
		CSTnew = fQ_new * fm_new * fbeta_a_new * falpha_new;
		
		% normalisation constant for the OLD sample
		fQ_old = normcdf(rgs.Q(2),Px.Q(ii-1),s2N.Q) - normcdf(rgs.Q(1),Px.Q(ii-1),s2N.Q);
		fm_old = normcdf(rgs.m(2),Px.m(ii-1),s2N.m) - normcdf(rgs.m(1),Px.m(ii-1),s2N.m);
		fbeta_a_old = normcdf(rgs.beta_a(2),Px.beta_a(ii-1),s2N.beta_a) - normcdf(rgs.beta_a(1),Px.beta_a(ii-1),s2N.beta_a);
		falpha_old = normcdf(rgs.alpha(2),Px.alpha(ii-1),s2N.alpha) - normcdf(rgs.alpha(1),Px.alpha(ii-1),s2N.alpha);
		CSTold = fQ_old * fm_old * fbeta_a_old * falpha_old;
		
       % acceptance probability
 		A(ii) = min( 1, exp( lV_aux - lV(ii-1) )*CSTold/CSTnew );
    end; %if
			
    
    %% New element of the chain
    UU = rand;
    if UU<A(ii)     % acceptance
        Px.Q(ii) = Q_aux;
        Px.m(ii) = m_aux;
        Px.alpha(ii) = alpha_aux;
        Px.beta_a(ii) = beta_a_aux;
        
        lV(ii) = lV_aux;
    else            % rejection
        Px.Q(ii) = Px.Q(ii-1);
        Px.m(ii) = Px.m(ii-1);
        Px.alpha(ii) = Px.alpha(ii-1);
        Px.beta_a(ii) = Px.beta_a(ii-1);
   
        lV(ii) = lV(ii-1);
    end;
    
end; %ii


%% We wrap up the estimates
LI = ceil(Itr/2);
Pest = struct('Q',mean(Px.Q(LI:end)),'alpha',mean(Px.alpha(LI:end)),'m',mean(Px.m(LI:end)),'beta_a',mean(Px.beta_a(LI:end)));
