# Supplementary material for: A comparison of Monte Carlo-based Bayesian parameter estimation methods for stochastic models of genetic networks
Source: PLoS One. 2017 Aug 10;12(8):e0182015. doi: 10.1371/journal.pone.0182015 (PMC5552360; doi:10.1371/journal.pone.0182015)
Supplement: S1 Code — These are the matlab scripts used for the simulations in the paper. The main script is repress.m. The first part of the code includes the main simulation parameters. Notation is essentially the same as in the paper. (ZIP) [file pone.0182015.s002.zip › repress.m]

SS=clock;
rng(ceil(SS(6)*10000));

%% Simulation parameters
NR = 10;             % no. of independent runs
sw = [1 1 1 1];     % algorithms to run
simula = 1;         % generates (1) or loads (0) data
% 1: BF (bootstrap filter)
% 2: NPMC
% 3: PMH
% 4: ABC-SMC

%% Integration parameters
h = 1e-3;               % time step for the Euler scheme
Tf = 80;                % length of the simulation in continuous time
NT = floor(Tf/h);       % no. of discrete time steps


%% Repressilator model parameters
m = 2.6;
alpha = 216.0;
beta_a = 0.85;
beta_b = 0.1;
beta_c = 0.1;
kappa = 25.0;
ks0 = 1.0;
ks1 = 0.01;
eta = 2.0;
Q = 0.85; 

NS = 2;                 % number of coupled repressilators

std_x = 0.05;           % signal noise standard deviation
std_y = 1;              % observation noise standard deviation

Tobs = 20;              % observation period (in discrete steps, i.e., h*Tobs in continuous time) 


%% Bootstrap filter parameters
N = 100;                % no. of particles of the BF
RP = 60;                % resampling period in discrete-time steps


%% NPMC parameters
Itr = 20;               % no. of iterations
M =  50;                % no. of samples per iteration
Mclp = floor(sqrt(M));  % no. of clipped samples

%% PMH parameters
% The PMH algorithm runs a chain of length L=M*Itr
% Variance for the sampling of the unknown parameters
scl = 20;
s2N = struct('Q',scl*0.005,'m',scl*0.005,'alpha',scl*50,'beta_a',scl*0.005);


%% ABC-SMC parameters
D=20;                   % coupling coefficient
% Sampling variances for the parameters
var_Q = 0.1^2;
var_beta = 0.1^2;
var_m = 0.1^2;
var_alp = 10^2;
% Tolerances for the sequence of populations. The last tolerance has to be
% greater than 2*std_y^2.
E = [3 2.5 2.3 2.2 2.1];
% No. of populations
l_E=length(E);
% Target no. of samples per population
J = ceil(M*Itr/l_E);
% Cell arrays to store the populations of the ABC-SMC algorithm
smc_Q=cell([NR 1]);
smc_beta_a=cell([NR 1]);
smc_m=cell([NR 1]);
smc_alpha=cell([NR 1]);
% Determines the minimum acceptance rate of the sampler: the algorithm
% stops if more than 4000*J samples have been drawn in the process of
% producing a single population.
maxfactor = 4000;

       
%% Repetition loop
LS = cell([NR 1]);          % To store the full synthetic data sets

for nr = 1:NR

    %% Signal generation
    
    t0 = clock;
    
    if simula
        % variables
        a = zeros([NS NT]);
        b = a;
        c = a;
        A = a;
        B = a;
        C = a;
        S = a;
        Se = zeros([1 NT]);

        % Initialisation: use this piece of code to generate random initial
        % values of the state variables. The simulations of the paper have
        % been run using the data in initial_state.mat (which was produced
        % using this section of code as well).
        
%         a(1,1) = 15*rand;
%         b(1,1) = 97*rand;
%         c(1,1) = 16.1*rand;
%         A(1,1) = 15*rand;
%         B(1,1) = 44*rand;
%         C(1,1) = 8*rand;
%         S(1,1) = 0.25*rand;
%         a(2:NS,1) = abs( a(1,1)*ones([NS-1 1]) + sqrt(0.2)*randn([NS-1 1]) );
%         b(2:NS,1) = abs( b(1,1)*ones([NS-1 1]) + sqrt(0.2)*randn([NS-1 1]) );
%         c(2:NS,1) = abs( c(1,1)*ones([NS-1 1]) + sqrt(0.2)*randn([NS-1 1]) );
%         A(2:NS,1) = abs( A(1,1)*ones([NS-1 1]) + sqrt(0.2)*randn([NS-1 1]) );
%         B(2:NS,1) = abs( B(1,1)*ones([NS-1 1]) + sqrt(0.2)*randn([NS-1 1]) );
%         C(2:NS,1) = abs( C(1,1)*ones([NS-1 1]) + sqrt(0.2)*randn([NS-1 1]) );
%         S(2:NS,1) = abs( S(1,1)*ones([NS-1 1]) + sqrt(1e-3)*randn([NS-1 1]) );
        
        load initial_state.mat a0 b0 c0 A0 B0 C0 S0;
        a(:,1) = a0+std_x*randn([NS 1]);
        b(:,1) = b0+std_x*randn([NS 1]);
        c(:,1) = c0+std_x*randn([NS 1]);
        A(:,1) = A0+std_x*randn([NS 1]);
        B(:,1) = B0+std_x*randn([NS 1]);
        C(:,1) = C0+std_x*randn([NS 1]);
        S(:,1) = S0+std_x*randn([NS 1]);

        % process noise
        U = std_x*sqrt(h)*randn([NS*7 NT]);
        %U = zeros([7*NS NT]);  % Uncomment this line to run with
        %deterministic trajectories

        % time loop
        for n = 2:NT

            % Signals
            a(:,n) = a(:,n-1) + h.*( -a(:,n-1) + alpha ./ (1 + C(:,n-1).^m ) ) + a(:,n-1).*U(1:NS,n);
            b(:,n) = b(:,n-1) + h.*( -b(:,n-1) + alpha ./ (1 + A(:,n-1).^m ) ) + b(:,n-1).*U(NS + (1:NS),n);
            c(:,n) = c(:,n-1) + h.*( -c(:,n-1) + ( alpha ./ (1 + B(:,n-1).^m ) ) + ( kappa.*S(:,n-1) ./ (1 + S(:,n-1)) ) ) + c(:,n-1).*U(2*NS + (1:NS),n);
            A(:,n) = A(:,n-1) + h.*beta_a.*( a(:,n-1) - A(:,n-1) ) + A(:,n-1).*U(3*NS + (1:NS),n);
            B(:,n) = B(:,n-1) + h.*beta_b.*( b(:,n-1) - B(:,n-1) ) + B(:,n-1).*U(4*NS + (1:NS),n);
            C(:,n) = C(:,n-1) + h.*beta_c.*( c(:,n-1) - C(:,n-1) ) + C(:,n-1).*U(5*NS + (1:NS),n);

            Se(n-1) = (Q/NS).*sum(S(1:NS,n-1));

            S(:,n) = S(:,n-1) + h.*( -ks0.*S(:,n-1) + ks1.*B(:,n-1) - eta.*( S(:,n-1) - Se(n-1) ) ) + S(:,n-1).*std_x.*U(6*NS + (1:NS),n);

        end; %n

        % Observations
        Y = a + std_y*randn([NS NT]);
    else
        load datos_prueba.mat a b c A B C S Se Y U NT Tf h Q m alpha beta_a beta_b beta_c kappa eta ks0 ks1 eta NS std_x std_y;
    end; %if
    
    % Stores the signal realisation & observations
    LS{nr} = struct('a',a,'b',b,'c',c,'A',A,'B',B,'C',C,'S',S,'Se',Se,'Y',Y);
    
    % Time
    fprintf(1,'(%d/%d) Signal generation, time %6.3f s\n', nr, NR, etime(clock,t0));
    t0 = clock;
    
    %% Initialisation of the particles
    if sum(sw)
        % initial particles
        ap0 = abs( a(:,1)*ones([1 N]) + sqrt(1/2)*randn([NS N]) ); %15*rand([NS N]);
        bp0 = abs( b(:,1)*ones([1 N]) + sqrt(1/2)*randn([NS N]) ); %97*rand([NS N]);
        cp0 = abs( c(:,1)*ones([1 N]) + sqrt(1/2)*randn([NS N]) ); %16.1*rand([NS N]);
        Ap0 = abs( A(:,1)*ones([1 N]) + sqrt(1/2)*randn([NS N]) ); %15*rand([NS N]);
        Bp0 = abs( B(:,1)*ones([1 N]) + sqrt(1/2)*randn([NS N]) ); %44*rand([NS N]);
        Cp0 = abs( C(:,1)*ones([1 N]) + sqrt(1/2)*randn([NS N]) ); %8*rand([NS N]);
        Sp0 = abs( S(:,1)*ones([1 N]) + sqrt(1/2)*randn([NS N]) ); %0.25*rand([NS N]);
        Pp0 = struct('a',ap0,'b',bp0,'c',cp0,'A',Ap0,'B',Bp0,'C',Cp0,'S',Sp0);
        % For the SMC ABC method we need the exact initial condition

        
        % parameters
        params = struct('m',m,'alpha',alpha,'beta_a',beta_a,'beta_b',beta_b, 'beta_c',beta_c,'kappa',kappa,'ks0',ks0,'ks1',ks1,'eta',eta,'Q',Q);
        
        % ranges
        rg_m = [1 5];
        rg_alpha = [50 300];
        rg_beta_a = [0 1];
        rg_Q = [0 1];
        rgs = struct('m',rg_m,'alpha',rg_alpha,'beta_a',rg_beta_a,'Q',rg_Q);

    end; %if
    
    
    
    %% Standard particle filter
    if sw(1)
        
        % Bootstrap filter
        [Px{nr}, Xe{nr}, lW{nr}, lV_bf{nr}] = bf(Pp0,params,std_x,std_y,Y,N,Tobs,RP,h);
        
        % Squared errors, state variables 
        aux_1 = sum( ( Xe{nr}.a(:,2:NT) - a(:,2:NT) ).^2 + ( Xe{nr}.b(:,2:NT) - b(:,2:NT) ).^2 + ( Xe{nr}.c(:,2:NT) - c(:,2:NT) ).^2 );
        aux_2 = sum( ( Xe{nr}.A(:,2:NT) - A(:,2:NT) ).^2 + ( Xe{nr}.B(:,2:NT) - B(:,2:NT) ).^2 + ( Xe{nr}.C(:,2:NT) - C(:,2:NT) ).^2 );
        aux_3 = sum( ( Xe{nr}.S(:,2:NT) - S(:,2:NT) ).^2 );
        MSE_bf(nr) = sum( aux_1 + aux_2 + aux_3 ) / (7*NS*(NT-1));   
        
        % Running time
		tt_bf(nr) = etime(clock,t0)/60;
        fprintf(1,'(%d/%d) Bootstrap filter, time %6.2f s, MSE = %f\n', nr, NR, tt_bf(nr)*60, MSE_bf(nr));
        t0 = clock;
    end; %if
    
    
    %% Nonlinear population Monte Carlo (clipping)
    if sw(2)
        
        % NPMC
        [Px_npmc{nr},Pest_npmc{nr},U_npmc{nr},lU_npmc{nr},lV_npmc{nr}] = npmc3(Pp0,Itr,std_x,std_y,Y,N,Tobs,RP,h,rgs,params,M,Mclp);

        % Normalised square errors
        MSE_npmc_Q(nr) = ((Pest_npmc{nr}.Q(Itr) - params.Q)^2)/params.Q^2;
        MSE_npmc_beta_a(nr) = ((Pest_npmc{nr}.beta_a(Itr) - params.beta_a)^2)/params.beta_a^2;
        MSE_npmc_m(nr) = ((Pest_npmc{nr}.m(Itr) - params.m)^2)/params.m^2;
        MSE_npmc_alpha(nr) = ((Pest_npmc{nr}.alpha(Itr) - params.alpha)^2)/params.alpha^2;

        % time
        tt_npmc(nr) = etime(clock,t0)/60;
        fprintf(1,'(%d/%d) NPMC M=%d, time %6.3f min, MSE(Q,beta,m,alpha) = %f, %f, %f, %f\n', nr, NR, M, tt_npmc(nr), MSE_npmc_Q(nr), MSE_npmc_beta_a(nr), MSE_npmc_m(nr), MSE_npmc_alpha(nr));
        t0 = clock;

    end; %if

   
    %% Particle MH algorithm
    if sw(3)

		% PMH
        [Px_pmh{nr}, Pest_pmh{nr}] = pmh(s2N,Pp0,M*Itr,std_x,std_y,Y,N,Tobs,RP,h,rgs,params);
        
	    % Normalised square errors
        MSE_pmh_Q(nr) = (( Pest_pmh{nr}.Q - params.Q)^2)/params.Q^2;
        MSE_pmh_beta_a(nr) = ((Pest_pmh{nr}.beta_a - params.beta_a)^2)/params.beta_a^2;
        MSE_pmh_m(nr) = ((Pest_pmh{nr}.m - params.m)^2)/params.m^2;
        MSE_pmh_alpha(nr) = ((Pest_pmh{nr}.alpha - params.alpha)^2)/params.alpha^2;

        % Running time
        tt_pmh(nr) = etime(clock,t0)/60;
        fprintf(1,'(%d/%d) PMH, time %6.3f min, MSE(Q,beta,m,alpha) = %f, %f, %f, %f\n', nr, NR, tt_pmh(nr), MSE_pmh_Q(nr), MSE_pmh_beta_a(nr), MSE_pmh_m(nr), MSE_pmh_alpha(nr));
        t0 = clock;
		
    end; %if
    


    %% ABCSMC
    if sw(4)
        t0=clock;

        % Sampling from the prior
        Q_vect = rand([1 J]);
        beta_vect = rand([1 J]);
        m_vect = 1 + 4*rand([1 J]);
        alp_vect = 50 + 250*rand([1 J]);
        w_vect = 1/J;

        % ABC-SMC algorithm
        [smc_Q{nr},smc_beta_a{nr},smc_m{nr},smc_alpha{nr},smc_U{nr},smc_w{nr},final_smc(nr)] = smc_euler([a(1,1) b(1,1) c(1,1) A(1,1) B(1,1) C(1,1) S(1,1)]',[a(2,1) b(2,1) c(2,1) A(2,1) B(2,1) C(2,1) S(2,1)]',Y(1,:),Y(2,:),beta_b,beta_c,kappa,ks0,ks1,eta,h,Tobs,var_Q,var_beta,var_m,var_alp,NT,D,J,l_E,E,Q_vect,beta_vect,m_vect,alp_vect,w_vect,maxfactor);
        t1=clock;

        % Bormalised square errors. Note that the populations may have a
        % size different from J. final_smc(nr) is the size of the 5th
        % population for the simulation no. nr.
        MSE_smc_Q(nr) = ( ( sum( smc_Q{nr}(final_smc(nr),:) .* smc_w{nr}(final_smc(nr),:) ) - params.Q )^2 )/(params.Q^2) ;
        MSE_smc_beta_a(nr) = ( ( sum( smc_beta_a{nr}(final_smc(nr),:) .* smc_w{nr}(final_smc(nr),:) ) - params.beta_a)^2 ) / (params.beta_a^2);
        MSE_smc_m(nr) = ( ( sum( smc_m{nr}(final_smc(nr),:) .* smc_w{nr}(final_smc(nr),:) ) - params.m )^2 ) / (params.m^2);
        MSE_smc_alpha(nr) = ( ( sum( smc_alpha{nr}(final_smc(nr),:) .* smc_w{nr}(final_smc(nr),:) ) - params.alpha )^2 ) / (params.alpha^2);

        % Running time
        tt_smc(nr) = etime(clock,t0)/60;
        fprintf(1,'(%d/%d) ABC-SMC, time %6.3f min, MSE(Q,beta,m,alpha) = %f, %f, %f, %f\n', nr, NR, tt_smc(nr), MSE_smc_Q(nr), MSE_smc_beta_a(nr), MSE_smc_m(nr), MSE_smc_alpha(nr));
        t0 = clock;
    end; %if


   %% SAVE DATA
   % Uncomment the lines below to save the results in a folder named 'data'
   %dataname = sprintf('data/Tf%d_M%d_N%d_Itr%d_J%d_nr%d_%d__stch0.mat',Tf,M,N,Itr,J,nr,NR);
   %save(dataname,'-v7.3');  
       
end; %nr
