# Supplementary material for: A comparison of Monte Carlo-based Bayesian parameter estimation methods for stochastic models of genetic networks
Source: PLoS One. 2017 Aug 10;12(8):e0182015. doi: 10.1371/journal.pone.0182015 (PMC5552360; doi:10.1371/journal.pone.0182015)
Supplement: S1 Code — These are the matlab scripts used for the simulations in the paper. The main script is repress.m. The first part of the code includes the main simulation parameters. Notation is essentially the same as in the paper. (ZIP) [file pone.0182015.s002.zip › rnd_tgaussian.m]

function X = rnd_tgaussian(m,s2,t0,t1)
%
% function X = rnd_tgaussian(m,s2,t0,t1)
%
% Sampling from a Gaussian with mean m and variance s2, truncated outside the interval [t0,t1], by rejection sampling.
%
% 'm' and 's2' are vectors of the same size, containing the means and variances, respectively.
% 't0' and 't1' are the bounds; they can be either vectors of the same size as 'm' and 's2' or scalars.
%

% First step
X = m + sqrt(s2).*randn(size(m));

% Check for rejection
Idx = find( (X<t0) | (X>t1) );

% Keeps drawing until Idx is empty (no sample is rejected)
while not(isempty(Idx))
	X(Idx) = m(Idx) + sqrt(s2(Idx)).*randn(size(Idx));
	Idx = find( (X<t0) | (X>t1) );
end; %while
