# Supplementary material for: A comparison of Monte Carlo-based Bayesian parameter estimation methods for stochastic models of genetic networks
Source: PLoS One. 2017 Aug 10;12(8):e0182015. doi: 10.1371/journal.pone.0182015 (PMC5552360; doi:10.1371/journal.pone.0182015)
Supplement: S1 Code — These are the matlab scripts used for the simulations in the paper. The main script is repress.m. The first part of the code includes the main simulation parameters. Notation is essentially the same as in the paper. (ZIP) [file pone.0182015.s002.zip › smc_euler.m]

function [Q,beta,m,alp,U,w,final] = smc_euler(x_ini,y_ini,x0,y0,betb,betc,kap,ks0,ks1,eta,h,n0,var_Q,var_beta,var_m,var_alp,N,D,MAXPART,l_E,E,Q_vect,beta_vect,m_vect,alp_vect,w_vect,maxfactor)
% function [Q,beta,m,alp,U,w,final] = smc_euler(x_ini,y_ini,x0,y0,betb,betc,kap,ks0,ks1,eta,h,n0,var_Q,var_beta,var_m,var_alp,N,D,MAXPART,l_E,E,Q_vect,beta_vect,m_vect,alp_vect,w_vect,maxfactor)
%
% Inputs:
% x_ini, y_ini: initial values of the variables of the first and the second oscillator
% x0: observations of the first oscillator 
% y0: observations of the second oscillator 
% h: integration step
% betb, betc, kap, ks0, ks1, eta: fixed & known model parameters
% n0: observation period (in discrete steps, i.e., h*n0 in continuous time)
% var_Q: Sampling variance for parameter Q
% var_beta: Sampling variance for parameter beta
% var_m: Sampling variance for parameter m
% var_alp: Sampling variance for parameter alpha
% N: no. of iterations
% D: coupling coefficient
% MAXPART: maximum no. of samples per population
% l_E:length of the vector of tolerances for the particles
% E: vector of tolerances for the particles
% Q_vect: matrix of parameters of order l_E*MAXPART (we need to include the values for the first set of particles, the ones in the way Q(1,1:MAXPART), the others equal to zero)
% beta_vect: matrix of parameters of order  l_E*MAXPART (we need to include the values for the first set of particles, the ones in the way beta(1,1:MAXPART), the others equal to zero)
% m_vect: matrix of parameters of order  l_E*MAXPART (we need to include the values for the first set of particles, the ones in the way m(1,1:MAXPART), the others equal to zero)
% alp_vect: matrix of parameters of order  l_E*MAXPART (we need to include the values for the first set of particles, the ones in the way alp(1,1:MAXPART), the others equal to zero)
% w_vect: matrix of weights of order  l_E*MAXPART (we need to include the values for the first set of particles, the ones in the way w(1,1:MAXPART), the others equal to zero)
% maxfactor: controls the max number of draws per population (=maxfactor*MAXPART)
%
% Outputs:
% Q: matrix of parameter Q for each particle of order l_E*MAXPART
% beta: matrix of parameter beta for each particle of order l_E*MAXPART
% m: matrix of parameter m for each particle of order l_E*MAXPART
% alp: matrix of parameter alp for each particle of order l_E*MAXPART
% U: matrix of the error with respect to the observation for each particle of order l_E*MAXPART
% w: matriz of weights for each particle of order l_E*MAXPART
% final: identifies the final population


% Initialisation
Q(1,1:MAXPART) = Q_vect;
beta(1,1:MAXPART) = beta_vect;
m(1,1:MAXPART) = m_vect;
alp(1,1:MAXPART) = alp_vect;
% initial weights
w(1,1:MAXPART) = w_vect;	
% error with respect to the observation
U = zeros([1 l_E+1]);


%% Loop over the populations
for i=1:l_E
	%fprintf(1, 'E(%d)\n', i);
	j=1;        % index for the accepted candidates of the same population
    jaux = 0;   % index for the generated candidates of the same population
    % while MAXPART samples have not been accepted for this population
	while (j<=MAXPART)
        % sampling
		Q_old=randsample(Q(i,1:MAXPART),1,true,w(i,1:MAXPART));
		beta_old=randsample(beta(i,1:MAXPART),1,true,w(i,1:MAXPART));
		m_old=randsample(m(i,1:MAXPART),1,true,w(i,1:MAXPART));
		alp_old=randsample(alp(i,1:MAXPART),1,true,w(i,1:MAXPART));	
		Q_aux=Q_old+sqrt(var_Q)*randn;
		beta_aux=beta_old+sqrt(var_beta)*randn;
		m_aux=m_old+sqrt(var_m)*randn;
		alp_aux=alp_old+sqrt(var_alp)*randn;
        
        % all dynamical variables are set to zero
		x = zeros([7 N]);	
		y = zeros([7 N]);
		S_med = zeros([1 N]);
		x_aux = zeros([7 N]);	
		y_aux = zeros([7 N]);
		S_med_aux = zeros([1 N]);
        
        % computes the generated candidates
        jaux = jaux+1;

        x(:,1)=x_ini;
        y(:,1)=y_ini;
        
        % Checks whether the candidates are within the support sets for each parameter
        if ((Q_aux>=0) & (Q_aux<=1) & (beta_aux>=0) & (beta_aux<=1) & (m_aux>=1) & (m_aux<=5) & (alp_aux>=50) & (alp_aux<=300))
            % integrates the model for this choice of parameter values
            for n = 2:N
    			S_med(n-1)=0.5*(x(7,n-1)+y(7,n-1));

    			x(1,n)=x(1,n-1)+(-x(1,n-1)+alp_aux/(1+x(6,n-1).^m_aux)+D*(x0(1,n-1)-x(1,n-1)))*h;
    			x(2,n)=x(2,n-1)+(-x(2,n-1)+alp_aux/(1+x(4,n-1).^m_aux))*h;
    			x(3,n)=x(3,n-1)+(-x(3,n-1)+alp_aux/(1+x(5,n-1).^m_aux)+kap*x(7,n-1)/(1+x(7,n-1)))*h;
    			x(4,n)=x(4,n-1)+(beta_aux*(x(1,n-1)-x(4,n-1)))*h;
    			x(5,n)=x(5,n-1)+(betb*(x(2,n-1)-x(5,n-1)))*h;
                x(6,n)=x(6,n-1)+(betc*(x(3,n-1)-x(6,n-1)))*h;
                x(7,n)=x(7,n-1)+(-ks0*x(7,n-1)+ks1*x(5,n-1)-eta*(x(7,n-1)-Q_aux*S_med(n-1)))*h;
    			y(1,n)=y(1,n-1)+(-y(1,n-1)+alp_aux/(1+y(6,n-1).^m_aux)+D*(y0(1,n-1)-y(1,n-1)))*h;
    			y(2,n)=y(2,n-1)+(-y(2,n-1)+alp_aux/(1+y(4,n-1).^m_aux))*h;
    			y(3,n)=y(3,n-1)+(-y(3,n-1)+alp_aux/(1+y(5,n-1).^m_aux)+kap*y(7,n-1)/(1+y(7,n-1)))*h;
    			y(4,n)=y(4,n-1)+(beta_aux*(y(1,n-1)-y(4,n-1)))*h;
    			y(5,n)=y(5,n-1)+(betb*(y(2,n-1)-y(5,n-1)))*h;
    			y(6,n)=y(6,n-1)+(betc*(y(3,n-1)-y(6,n-1)))*h;
    			y(7,n)=y(7,n-1)+(-ks0*y(7,n-1)+ks1*y(5,n-1)-eta*(y(7,n-1)-Q_aux*S_med(n-1)))*h;  
		   end; %N
           % computes the error with respect to the observations
		   U_aux= (sum( abs(x(1,20001:n0:N)-x0(1,20001:n0:N)).^2 )+ sum(abs(y(1,20001:n0:N)-y0(1,20001:n0:N)).^2 ))/((N-20000)/n0);
		   % if the error is less than the tolerance for this population, then the candidate parameters are accepted
           if (U_aux<E(i))
			Q(i+1,j)=Q_aux;
			beta(i+1,j)=beta_aux;
			m(i+1,j)=m_aux;
			alp(i+1,j)=alp_aux;
			w(i+1,j)=1/sum(w(i,1:MAXPART).*exp((-1/(2*var_Q)).*(Q_aux-Q(i,1:MAXPART)).^2).*exp((-1/(2*var_beta)).*(beta_aux-beta(i,1:MAXPART)).^2).*exp((-1/(2*var_m)).*(m_aux-m(i,1:MAXPART)).^2).*exp((-1/(2*var_alp)).*(alp_aux-alp(i,1:MAXPART)).^2));
			U(i+1,j)=U_aux;				
            % accepted candidates counter
			j=j+1;
		   end; %if
        end; %if
        
        % If the acceptance rate is too low, the algorithm stops
        if jaux > MAXPART*maxfactor
            final = i-1;
            return;
        end; %if
        
	end; %j
    
    % normalization of the weights
	w(i+1,1:end)=w(i+1,1:end)./sum(w(i+1,1:end));	
	i=i+1;
    
end;%i

% Identifies the final population
final = l_E;
